# Supplementary material for: Snijders Blok–Campeau Syndrome Associated with Pulmonary Arterial Hypertension: A Case Report
Source: Reports (MDPI). 2025 Apr 13;8(2):47. doi: 10.3390/reports8020047 (PMC12196541; doi:10.3390/reports8020047)
Supplement: Supplementary file 1 [file reports-08-00047-s001.zip]

Archive with 1 entries (1 files):
- reports-3516188-supplementary.pdf
